# Supplementary material for: T cell dynamics and response of the microbiota after gene therapy to treat X-linked severe combined immunodeficiency
Source: Genome Med. 2018 Sep 28;10:70. doi: 10.1186/s13073-018-0580-z (PMC6161392; doi:10.1186/s13073-018-0580-z)
Supplement: Supplementary file 1 — Table S1. Patients studied. Table S2. Integration site sequencing statistics. Table S3. TCR-beta sequencing statistics. Table S4. Microbiome sequencing data. Table S5. Infections during timepoints analyzed in this study. (XLSX 38 kb) [file 13073_2018_580_MOESM1_ESM.xlsx]

## Sheet: 1. Subjects
SCID Patients
ID	Age at Therapy	Trial	Patient no. in previous reference	Infused yc+ CD34+ Cells (cells/kg body weight)	Adverse events	Reference	Reference PMID	Additional Reference
U201	5.8	Second	Patient 2	7300000	ND	(Hacein-Bey-Abina, Pai, et al. 2014)	25295500
U203	10.5	Second	Patient 6	11700000	ND	(Hacein-Bey-Abina, Pai, et al. 2014)	25295500
U205	8.2	Second	Patient 8	3700000	ND	(Hacein-Bey-Abina, Pai, et al. 2014)	25295500
U205b	--	Second	Patient 8	20000000	ND	(Hacein-Bey-Abina, Pai, et al. 2014)	25295500
U207	3	Second	Patient 12	7330000	ND	N/A	N/A
U204	3.9	Second	Patient 7	9100000	ND	(Hacein-Bey-Abina, Pai, et al. 2014)	25295500
F201	8	Second	Patient 1	7600000	ND	(Hacein-Bey-Abina, Pai, et al. 2014)	25295500
F202	5.5	Second	Patient 3	10000000	ND	(Hacein-Bey-Abina, Pai, et al. 2014)	25295500
F203	6.8	Second	Patient 4	7800000	ND	(Hacein-Bey-Abina, Pai, et al. 2014)	25295500
F110	8	First	P10	11000000	T-ALL (33 months)	Hacein-Bey-Abina, Hauer, et al. 2010)	20660403	(Wang 2010) PMID: 20228274
F101	11	First	P1	3000000	ND	Hacein-Bey-Abina, Hauer, et al. 2010)	20660403	(Wang 2010) PMID: 20228274
F102	7	First	P2	5000000	ND	Hacein-Bey-Abina, Hauer, et al. 2010)	20660403	(Wang 2010) PMID: 20228274
F106	6	First	P6	1000000	ND	Hacein-Bey-Abina, Hauer, et al. 2010)	20660403	(Wang 2010) PMID: 20228274
F107	11	First	P7	4000000	T-ALL (68 months)	Hacein-Bey-Abina, Hauer, et al. 2010)	20660403	(Wang 2010) PMID: 20228274
Healthy Controls
ID	Group	Age
HA01	Adult	> 18y
HA02	Adult	> 18y
HA03	Adult	> 18y
HC01	Child	21m
HC02	Child	31m
HC03	Child	35m
HC04	Child	37m
HC05	Child	43m
HC06	Child	[pending]
HC07	Child	[pending]

## Sheet: 2. Integration Sites
accn	Patient	Trial	Timepoint	Cell Type	Sequencing Method	Replicates	Observed Int. Sites	Min. Est. Int. Sites (Chao1)	Evenness (Pielou)	Source/PMID
GTSP0480	F102	First	m180.6	Tcells	Illumina	4	563	1258.64	0.799807	[this study]
GTSP0541	F102	First	m32	Tcells	454/RE	6	682	1287.15	0.978969	20228274
GTSP0491	F106	First	m152.3	PBMC	Illumina	4	51	240	0.568681	[this study]
GTSP0413	F107	First	m155	Tcells	Illumina	4	263	628	0.800717	[this study]
GTSP0492	F107	First	m155	PBMC	Illumina	4	451	1111.96	0.782659	[this study]
GTSP0143	F110	First	m125.7	Tcells	454/RE	4	276	642.022	0.971984	[this study]
GTSP0556	F110	First	m12	PBMC	454/RE	4	561	2339.33	0.991969	20228274
GTSP0557	F110	First	m31	Tcells	454/RE	4	540	2278.2	0.989678	20228274
GTSP0019	U201	Second	m6	Tcells	Illumina	4	497	1109.66	0.939259	25295500
GTSP0028	U201	Second	m12	Tcells	Illumina	4	1040	1834.06	0.895548	25295500
GTSP0124	U201	Second	m18	Tcells	Illumina	4	1563	2776.38	0.871238	25295500
GTSP0127	U201	Second	m24	Tcells	454/RE	4	638	1492.27	0.975183	25295500
GTSP0120	U203	Second	m6	Tcells	454/RE	4	726	3951.44	0.988722	25295500
GTSP0243	U203	Second	m12	Tcells	454/RE	4	2009	6017.91	0.985525	25295500
GTSP0415	U203	Second	m24	PBMC	454/RE	4	926	2863.01	0.984144	25295500
GTSP0416	U203	Second	m24	Tcells	454/RE	4	1126	3363.81	0.982487	25295500
GTSP0681	U203	Second	m30	PBMC	Illumina	4	4262	9309.03	0.833338	25295500
GTSP0249	U204	Second	m12	PBMC	454/RE	4	34	109.6	0.977976	25295500
GTSP0179	U205	Second	m6	Tcells	454/RE	4	62	144.091	0.967263	25295500
GTSP0264	U205	Second	m12	Tcells	454/RE	4	336	575.631	0.971247	25295500
GTSP0901	U205b	Second	m18	Tcells	Illumina	4	566	881.137	0.859089	25295500
GTSP1069	U205b	Second	m24	Tcells	Illumina	4	481	728.513	0.840526	25295500
GTSP0450	U207	Second	m4	Tcells	Illumina	4	1046	1568.08	0.842631	25295500
GTSP0500	U207	Second	m6	Tcells	Illumina	4	1235	2366.12	0.849104	25295500
GTSP0767	U207	Second	m12	Tcells	Illumina	4	744	1423.01	0.8669	25295500
GTSP0959	U207	Second	m18	Tcells	Illumina	4	863	1242.44	0.857522	25295500
GTSP1132	U207	Second	m24	Tcells	Illumina	4	960	1450.23	0.853404	25295500
GTSP0520	F201	Second	m42	PBMC	Illumina	4	176	498.917	0.751946	25295500
GTSP0215	F202	Second	m24	PBMC	454/RE	4	350	946.717	0.97518	25295500
GTSP0521	F202	Second	m40	PBMC	Illumina	4	535	1170.46	0.788101	25295500
GTSP0522	F203	Second	m36	PBMC	Illumina	4	608	1681	0.793024	25295500

## Sheet: 3. TCR-B Sequencing
accn	Patient	Trial	Timepoint	Cell Type	Reps.	Avg DNA (ng)	Avg Total TCRBs	Avg Unique TCRBs	Min. Est. Unique TCRBs	Evenness (Pielou)	Source/PMID
ND378	HA01	Healthy Adult	NA	Tcells	3	398.08	1.68406e+06	34408	886891	0.954513	This study
ND390	HA02	Healthy Adult	NA	Tcells	3	396.16	1.38491e+06	22243.7	493304	0.876439	This study
ND422	HA03	Healthy Adult	NA	Tcells	3	400	1.43082e+06	25149.7	561949	0.959588	This study
GTSP0341	HC01	Healthy Child	m21	Tcells	3	346.987	582852	27765	1.85113e+06	0.971561	This study
GTSP0357	HC02	Healthy Child	m30	Tcells	3	308.8	363407	28092	2.64825e+06	0.969644	This study
GTSP0358	HC03	Healthy Child	m35	Tcells	3	304.96	452007	25090	1.91846e+06	0.947409	This study
GTSP0351	HC04	Healthy Child	m37	Tcells	3	315.84	479470	21898.3	1.38706e+06	0.963472	This study
GTSP0350	HC05	Healthy Child	m43	Tcells	3	306.56	423330	24817.7	1.94846e+06	0.968272	This study
GTSP0540	F101	First	m108	PBMC	4	208.72	714074	13232	415456	0.85399	This study
GTSP0480	F102	First	m180.6	Tcells	5	317.568	767503	28342.2	923353	0.866229	This study
GTSP0541	F102	First	m32	Tcells	3	84.9067	568765	19711.3	843929	0.956116	This study
GTSP0491	F106	First	m152.3	PBMC	3	39.2	492355	3975.67	33474.2	0.805979	This study
GTSP0492	F107	First	m155	PBMC	3	170.133	375095	5124.33	52176.9	0.756162	This study
GTSP0413	F107	First	m155	Tcells	3	337.813	360054	6626	62126.3	0.714765	This study
GTSP0556	F110	First	m12	PBMC	3	292.907	667622	22305.7	1.23108e+06	0.951754	This study
GTSP0143	F110	First	m125.7	Tcells	3	335.147	596484	28422.3	1.06279e+06	0.893081	This study
GTSP0557	F110	First	m31	Tcells	5	241.408	762254	31279	1.49955e+06	0.94092	This study
GTSP0028	U201	Second	m12	Tcells	5	709.728	2.70915e+06	21892.6	1.77835e+06	0.92789	This study
GTSP0124	U201	Second	m18	Tcells	3	200	1290883	17183.7	1.29488e+06	0.96857	This study
GTSP0127	U201	Second	m24	Tcells	3	400	1.36593e+06	30258	1.43212e+06	0.950544	This study
GTSP0019	U201	Second	m6	Tcells	3	966.667	1.59647e+06	22399	850332	0.931886	This study
GTSP0243	U203	Second	m12	Tcells	3	203.947	589076	20565.7	1.24117e+06	0.94317	This study
GTSP0415	U203	Second	m24	PBMC	3	193.813	601363	22078.3	1.57937e+06	0.955499	This study
GTSP0416	U203	Second	m24	Tcells	3	332.907	752562	34097	2.00938e+06	0.954204	This study
GTSP0681	U203	Second	m30	PBMC	5	178.24	536072	15683.8	1.62614e+06	0.953957	This study
GTSP0120	U203	Second	m6	Tcells	3	200	1.39386e+06	17621.7	614918	0.951339	This study
GTSP0249	U204	Second	m12	PBMC	5	58.496	275837	5036.6	243197	0.949903	This study
GTSP0264	U205	Second	m12	Tcells	3	219.093	510536	16413.7	374780	0.943593	This study
GTSP0179	U205	Second	m6	Tcells	4	272.72	1.23931e+06	25832.2	631111	0.953387	This study
GTSP0901	U205b	Second	m18	Tcells	1	306.24	2076781	29136	220699545	0.903507	This study
GTSP1069	U205b	Second	m24	Tcells	1	266.24	845539	18656	96237001	0.90245	This study
GTSP0767	U207	Second	m12	Tcells	1	173.76	210367	14346	61855003	0.944264	This study
GTSP0959	U207	Second	m18	Tcells	2	242.88	412696	22210.5	958720	0.957139	This study
GTSP1132	U207	Second	m24	Tcells	3	303.04	374073	24581	1.09994e+06	0.951618	This study
GTSP0450	U207	Second	m4	Tcells	3	319.893	591464	29177.7	530958	0.885871	This study
GTSP0500	U207	Second	m6	Tcells	2	397.6	1438179	41880	1.0644e+06	0.958821	This study
GTSP0520	F201	Second	m42	PBMC	5	9.44	337341	1635.8	26549.3	0.555538	This study
GTSP0215	F202	Second	m24	PBMC	3	112.32	534568	10983.7	493573	0.805016	This study
GTSP0521	F202	Second	m40	PBMC	3	119.573	676504	11195.3	445843	0.709161	This study
GTSP0522	F203	Second	m36	PBMC	3	138.667	435465	5576	180244	0.716435	This study

## Sheet: 4. Metagenomic Sequencing
ID	Study Group	Sample Type	Days Post-Transplant	Avg. Reads	Source/PMID
HC01	Healthy	Nasopharyngeal	NA	37650	This study
HC01	Healthy	Stool	NA	18198846	This study
HC02	Healthy	Nasopharyngeal	NA	33514	This study
HC02	Healthy	Oropharyngeal	NA	1359982	This study
HC03	Healthy	Nasopharyngeal	NA	127316	This study
HC03	Healthy	Oropharyngeal	NA	4537775	This study
HC03	Healthy	Stool	NA	52601	This study
HC04	Healthy	Nasopharyngeal	NA	32799	This study
HC04	Healthy	Oropharyngeal	NA	622913	This study
HC04	Healthy	Stool	NA	10900894	This study
HC05	Healthy	Nasopharyngeal	NA	71935	This study
HC05	Healthy	Oropharyngeal	NA	397991	This study
HC06	Healthy	Stool	NA	4380	This study
HC07	Healthy	Stool	NA	9045498	This study
NA	Negative Ctrl	Water	NA	98977	This study
U201	SCID	Stool	-17	3570185	This study
U201	SCID	Stool	-2	7610850	This study
U201	SCID	Stool	32	7508016	This study
U201	SCID	Stool	61	6842821	This study
U201	SCID	Stool	140	7043442	This study
U201	SCID	Stool	719	11664932	This study
U203	SCID	Nasopharyngeal	5	104628	This study
U203	SCID	Nasopharyngeal	41	925	This study
U203	SCID	Oropharyngeal	5	47467	This study
U203	SCID	Oropharyngeal	41	1311949	This study
U203	SCID	Stool	5	9086817	This study
U203	SCID	Stool	41	13089570	This study
U203	SCID	Stool	366	14000612	This study
U204	SCID	Nasopharyngeal	-1	55365	This study
U204	SCID	Nasopharyngeal	39	70697	This study
U204	SCID	Nasopharyngeal	67	5007	This study
U204	SCID	Nasopharyngeal	81	274	This study
U204	SCID	Oropharyngeal	-1	2026965	This study
U204	SCID	Oropharyngeal	39	4589650	This study
U204	SCID	Oropharyngeal	67	5325647	This study
U204	SCID	Oropharyngeal	81	8300983	This study
U204	SCID	Stool	-1	8562211	This study
U204	SCID	Stool	32	6696940	This study
U204	SCID	Stool	39	2197782	This study
U204	SCID	Stool	81	5554130	This study
U205	SCID	Nasopharyngeal	-29	66369	This study
U205	SCID	Nasopharyngeal	-15	30671	This study
U205	SCID	Nasopharyngeal	6	382689	This study
U205	SCID	Nasopharyngeal	20	32984	This study
U205	SCID	Nasopharyngeal	47	423	This study
U205	SCID	Nasopharyngeal	96	32950	This study
U205	SCID	Oropharyngeal	-36	4852865	This study
U205	SCID	Oropharyngeal	-29	7674222	This study
U205	SCID	Oropharyngeal	6	4474314	This study
U205	SCID	Oropharyngeal	20	3432764	This study
U205	SCID	Oropharyngeal	47	3191649	This study
U205	SCID	Oropharyngeal	96	3947530	This study
U205	SCID	Stool	-36	8969158	This study
U205	SCID	Stool	-29	12894470	This study
U205	SCID	Stool	-15	6910854	This study
U205	SCID	Stool	6	10629003	This study
U205	SCID	Stool	20	6120692	This study
U205	SCID	Stool	47	9937522	This study
U205	SCID	Stool	96	9224989	This study
U207	SCID	Nasopharyngeal	-5	61978	This study
U207	SCID	Nasopharyngeal	38	150414	This study
U207	SCID	Nasopharyngeal	74	194423	This study
U207	SCID	Nasopharyngeal	179	107863	This study
U207	SCID	Oropharyngeal	-5	3293100	This study
U207	SCID	Oropharyngeal	38	3507742	This study
U207	SCID	Oropharyngeal	74	1421900	This study
U207	SCID	Oropharyngeal	179	8182395	This study
U207	SCID	Stool	-5	7409994	This study
U207	SCID	Stool	38	10333665	This study
U207	SCID	Stool	74	9379515	This study
U207	SCID	Stool	179	9897329	This study
F201	SCID	Stool	30	17014049	This study
F201	SCID	Stool	290	14224993	This study

## Sheet: 5. Infections
Infections at timepoints used in this study
ID	Trial	Days Post-Transplant*	Infection	Organism	Notes
U207	SCID2	-45	UTI	Enterococcus
U207	SCID2	-49	Gastroenteritis	Adenovirus
U207	SCID2	-49	Viremia	Adenovirus
U207	SCID2	-9	UTI	Enterococcus
U207	SCID2	-9	Bacteremia	Enterococcus
U207	SCID2	-9	RVP(+)	Rhinovirus
U207	SCID2	3	RVP(+)	Rhinovirus
U207	SCID2	37	UTI	E coli
U207	SCID2	53	UTI	Enterococcus
U207	SCID2	54	Bacteremia	Enterococcus
U207	SCID2	67	UTI	E coli
U207	SCID2	107	Bacteremia	E Coli, Klebsiella
U207	SCID2	108	RVP(+)	Parainfluenza
U207	SCID2	1105	Chicken Pox	Varicella Zoster
U207	SCID2	1257	Molluscum Contagiosum	clinical diagnosis
U204	SCID2	44	RVP(+)	Rhino/Enterovirus
U204	SCID2	127	Dermatitis	C albicans
U204	SCID2	153	MRSA+	perineal abscess
U201	SCID2	-17	Oral stomatitis	Unknown, presumed viral
U201	SCID2	132	Colitis infectious	Rotavirus
U201	SCID2	242	Cough/bronchiolitis	Unknown, presumed viral
U201	SCID2	290	Fever and diarrhea	Unknown, presumed viral
U201	SCID2	315	Colitis infectious	Unknown, presumed bacterial
U201	SCID2	696	Colitis infectious	Unknown
U203	SCID2	-139	BCG	BCG
U203	SCID2	-6	Respiratory	Adenovirus
U203	SCID2	351	Paronychia	Unknown, presumed bacterial
U205	SCID2	-87	Lesion/abscess	Moraxella catarrhalis, Bacteroides fragilis
U205	SCID2	-89	Febrile neutropenia	Unknown	Diagnosed at outside institution; dates not specifically known
U205	SCID2	-71	PJP Pneumonia	PJP
U205b	SCID2	18	URI	Likely rhinovirus
U205b	SCID2	39	URI	Rhinovirus
U205b	SCID2	520	Fever	Unknown
U205b	SCID2	633	Fever/cough	Unknown	Episodes of fever/cough in fall 2015, dates not specifically known
F102	SCID1	-173	Recurrent episodes of conjunctivitis	Unknown
F102	SCID1	-53	Bilateral alveolar and interstitial lung disease	Unknown
F102	SCID1	-53	Otitis	Unknown
F102	SCID1	7	Rotavirus in the stools	Rotavirus
F102	SCID1	-29	Ag Aspergillus at threshold	Aspergillus
F102	SCID1	-9	Ag Aspergillus at threshold	Aspergillus
F102	SCID1	-2	Ag Aspergillus at threshold	Aspergillus
F102	SCID1	24	Ag Aspergillus at threshold	Aspergillus
F102	SCID1	38	Coagulase-negative staphylococci KT	Staphylococcus aureus KT
F102	SCID1	38	Positive Ag Aspergillus	Aspergillus
F102	SCID1	53	Positive Ag Aspergillus	Aspergillus
F102	SCID1	55	Serratia marcescens in the stools	Serratia marcescens
F102	SCID1	56	Coagulase-negative staphylococci KT in the stools	Staphylococcus aureus KT
F102	SCID1	64	Coagulase-negative staphylococci KT	Staphylococcus aureus KT
F102	SCID1	83	Coagulase-negative staphylococci KT in the stools	Staphylococcus aureus KT
F102	SCID1	85	Coagulase-negative staphylococci KT	Staphylococcus aureus KT
F102	SCID1	1622	3 episodes of nasopharyngitis with green discharge and pain		Winter 2003
F102	SCID1	1497	Otitis with rhinitis	Unknown
F102	SCID1	1662	Purulent rhinitis	pneumococcus, Haemophilus influenzae and B. catarrhahis
F102	SCID1	1692	Purulent rhinitis	Unknown
F102	SCID1	1561	Green nasal discharge	pneumococcus
F102	SCID1	2353	Rhinorrhea	Unknown	Winter 2005
F102	SCID1	2718	Rhinorrhea with productive cough	Unknown	Winter 2006
F102	SCID1	2749	Rhinorrhea	Unknown
F102	SCID1	2900	Papillomavirus plantar lesions on the right and left foot	Papillomavirus
F102	SCID1	3875	Rhinorrhea	pneumococcus and Haemophilus
F102	SCID1	4514	Pneumococcal bronchitis	Unknown
F102	SCID1	5245	Chronic rhinitis	Unknown
F102	SCID1	5883	Purulent rhinorrhea	Unknown
F102	SCID1	5913	Chronic sinusitis	Unknown
F102	SCID1	6948	Gastroenteritis	Unknown
F101	SCID1	-285	Persistent thrush (Candida)	Candida
F101	SCID1	-102	Very severe P. carinii lung disease	Pneumocystis jirovecii
F101	SCID1	-87	Candida albicans in the bronchial secretions	Candida albicans
F101	SCID1	-71	ENT infections	Unknown
F101	SCID1	-50	Recurrent severe P. carinii lung disease	Pneumocystis jirovecii
F101	SCID1	-71	Streptococci in the tracheal swab	Streptococcus
F101	SCID1	-40	Candida albicans in the stools	Candida albicans
F101	SCID1	-37	Candida albicans in the swab	Candida albicans
F101	SCID1	24	Coagulase-negative Streptococci septicemia	Streptococcus
F101	SCID1	74	Candida albicans in the stools	Candida albicans
F101	SCID1	74	Candida albicans in the stools	Candida albicans
F101	SCID1	90	Candida albicans in the stools	Candida albicans
F101	SCID1	95	Candida albicans in the stools	Candida albicans
F101	SCID1	354	Clear and sometimes purulent rhinitis	Unknown
F101	SCID1	599	Nasopharyngitis	Unknown
F101	SCID1	629	Bronchitis	Unknown
F101	SCID1	660	Infectious episode	Unknown
F101	SCID1	691	Otitis	Unknown
F101	SCID1	964	Rhinorrhea with some episodes of superinfection + serous otitis	Unknown
F101	SCID1	1056	ENT infection	Unknown
F101	SCID1	1115	Bronchitis with diarrhea episodes	Unknown
F101	SCID1	1145	ENT infection	Unknown
F101	SCID1	1510	Nasopharyngitis	Unknown
F101	SCID1	1907	Rhinitis + cough + serous otitis	Unknown
F101	SCID1	2060	Bronchitis + serous otitis	Unknown
F101	SCID1	2455	Laryngitis with coughing fits	Unknown
F101	SCID1	2486	Bronchitis	Unknown
F101	SCID1	2882	Gastroenteritis	Unknown
F101	SCID1	3094	Pharyngitis	Unknown
F101	SCID1	3368	Nasopharyngitis	Unknown
F101	SCID1	3551	Serous otitis	Unknown
F101	SCID1	4312	Nasopharyngitis	Unknown
F101	SCID1	4708	ENT infection	Unknown
F101	SCID1	4616	Acute otitis	Unknown
F101	SCID1	4708	Papillomavirus between the big toe and second toe	Papillomavirus
F101	SCID1	6169	Nasopharyngitis	Unknown
F110	SCID1	-261	Oral thrush + Astrovirus diarrhea	Candida, Astrovirus
F110	SCID1	-108	Pneumocystis carinii in the tracheal aspirate	Pneumocystis jirovecii
F110	SCID1	-108	Candida albicana in the mouth, trachea and stools	Candida albicans
F110	SCID1	-49	Pneumocystis carinii in the tracheal aspirate	Pneumocystis jirovecii
F110	SCID1	-49	Candida albicans hematuria	Candida albicans
F110	SCID1	-16	Candida albicans urinary infection	Candida albicans
F110	SCID1	-15	Candida albicans urinary infection	Candida albicans
F110	SCID1	-13	Candida albicans urinary infection	Candida albicans
F110	SCID1	-11	Candida albicans urinary infection	Candida albicans
F110	SCID1	988	Positive Adenovirus in the stools and urine on PCR	Adenovirus
F110	SCID1	5736	Chronic sinusitis	Unknown
F106	SCID1	-76	Bronchitis	Unknown
F106	SCID1	-76	Otitis	Unknown
F106	SCID1	-84	Severe chickenpox	Varicella Zoster
F106	SCID1	-63	Kaposi-Juliusberg's disease	Unknown, presumed viral
F106	SCID1	-66	Bronchiolitis	Unknown
F106	SCID1	-13	2nd varicella zoster virus outbreak	Varicella Zoster
F106	SCID1	-2	VZV positive (cytobacteriological examination of sputum)	Varicella Zoster
F106	SCID1	7	VZV positive PCR (blood + serum)	Varicella Zoster
F106	SCID1	10	Pseudomonas positive KT
F106	SCID1	73065	VZV positive PCR	Varicella Zoster
F106	SCID1	47	VZV positive PCR (blood + serum)	Varicella Zoster
F106	SCID1	59	VZV positive PCR (skin)	Varicella Zoster
F106	SCID1	60	VZV positive PCR (cerebrospinal fluid)	Varicella Zoster
F106	SCID1	60	E. coli (urine)	E. coli
F106	SCID1	61	VZV positive PCR (blood)	Varicella Zoster
F106	SCID1	80	Chickenpox outbreak	Varicella Zoster
F106	SCID1	89	VZV positive (nasale discharge)	Varicella Zoster
F106	SCID1	93	VZV positive PCR	Varicella Zoster
F106	SCID1	94	VZV positive (blood)	Varicella Zoster
F106	SCID1	109	VZV positive (blood)	Varicella Zoster
F106	SCID1	110	Staphylococci Dnase negative	Staphylococcus
F106	SCID1	131	Staphylococci Dnase negative KT	Staphylococcus
F106	SCID1	137	VZV positive (blood)	Varicella Zoster
F106	SCID1	273	rhinitis + bilateral congestive otitis	Unknown
F106	SCID1	332	Gastroenteritis	Unknown
F106	SCID1	454	2 episodes of rhinitis	Unknown
F106	SCID1	485	2 episodes of rhinitis	Unknown
F106	SCID1	3437	Keratitis in the right eye	Unknown
F106	SCID1	576	Gastroenteritis	Unknown
F106	SCID1	607	Purulent rhinitis	Unknown
F106	SCID1	819	Gastroenteritis	Unknown
F106	SCID1	911	Rhinitis	Unknown
F106	SCID1	1063	Rhinitis + gastroenteritis	Unknown
F106	SCID1	1216	Rhinitis	Unknown
F106	SCID1	1338	ENT infection	Unknown
F106	SCID1	1489	Bilateral otitis	Unknown
F106	SCID1	1703	Otorrhea	Unknown
F106	SCID1	1976	Otitis with effusion	Unknown
F106	SCID1	2341	ENT infections	Unknown	Winter 2007
F106	SCID1	2707	1 ENT infection	Unknown	Winter 2008
F106	SCID1	2585	3 episodes of nasopharyngitis + otitis + rhinitis	Unknown
F106	SCID1	2677	3 episodes of nasopharyngitis + otitis + rhinitis	Unknown
F106	SCID1	2707	3 episodes of nasopharyngitis + otitis + rhinitis	Unknown
F106	SCID1	3072	3 episodes of otitis	Unknown	Winter 2009
F106	SCID1	3011	Infectious ENT episode	Unknown
F106	SCID1	3164	Infectious ENT episode	Unknown
F106	SCID1	3802	Otitis + nasal congestion	Unknown	Winter 2011
F106	SCID1	3680	Gastroenteritis	Unknown	Summer 2011
F106	SCID1	4229	2 otitis with discharge + nasopharyngitis	Unknown
F106	SCID1	4594	Episode of tracheitis	Unknown
F106	SCID1	4868	Rhinorrhea	Unknown
F106	SCID1	5110	Chronic sinusitis	Unknown
F106	SCID1	5446	Purulent rhinorrhea	Unknown
F106	SCID1	5660	Bronchial infection episode	Unknown
F106	SCID1	6055	Rhinorrhea	Unknown
F201	SCID2	-210	Disseminated reaction following BCG vaccination	Unknown
F201	SCID2	-73	Aspergillus positive antegenemia	Aspergillus
F201	SCID2	-65	Pulmonary pneumocystis (Pseudomonas aeroginosa)	Pseudomonas aeruginosa
F201	SCID2	-56	Mycobacterium Bovis septicemia	Mycobacterium bovix
F201	SCID2	-56	Candida albicans positive (stools)	Candida albicans
F201	SCID2	-56	Pneumocystis Jiroveici DNA	Pneumocystis jirovecii
F201	SCID2	-55	Aspergillus positive antegenemia	Aspergillus
F201	SCID2	-52	Candida albicans positive (stools)	Candida albicans
F201	SCID2	-25	Candida albicans positive (lung)	Candida albicans
F201	SCID2	-46	Aspergillus positive antegenemia	Aspergillus
F201	SCID2	3	Candida albicans (stools)	Candida albicans
F201	SCID2	10	Candidas albicans (stools)	Candida albicans
F201	SCID2	11	Candida albicans positive (lung)	Candida albicans
F201	SCID2	14	Exacerbation following BCG vaccination	Unknown
F201	SCID2	17	Candida albicans (stools)	Candida albicans
F201	SCID2	24	Candida parasilosis (stools)	Candida
F201	SCID2	41	Staphylococcus epidermidis in the urine	Staphylococcus epidermis
F201	SCID2	263	Candida albicans (stools)	Candida albicans
F201	SCID2	258	Exacerbation following BCG vaccination	Unknown
F201	SCID2	715	Gastroenteritis	Unknown
F201	SCID2	715	ENT infections	Unknown
F201	SCID2	715	Laryngitis	Unknown
F201	SCID2	777	Chickenpox	Varicella Zoster
F201	SCID2	1438	Gastroenteritis complicated by an increase of acetones	Unknown
F201	SCID2	1596	ENT congestion	Unknown
F201	SCID2	2176	Rhinitis	Unknown
F201	SCID2	2541	Gastroenteritis + molluscum	Unknown
F201	SCID2	2692	Productive cough	Unknown
F203	SCID2	-121	Disseminated reaction following BCG vaccination (acute gut intussusception with multiples adenitis)	Unknown
F203	SCID2	-67	Severe exudative enteropathy with fever	Unknown
F203	SCID2	-39	Alveolar-interstitial Pneumocystis carinii pneumopathy	Pneumocystis jirovecii
F203	SCID2	5	Staphylococcus epidermidis KT	Staphylococcus epidermis
F203	SCID2	-272	Rhinorrhea	Unknown
F203	SCID2	178	Positive for ADV in the stools	Adenovirus
F203	SCID2	206	Relapse of reaction to BCG vaccine	Unknown
F203	SCID2	267	Parainfluenzae pneumopathy	Parainfluenza
F203	SCID2	901	Relapse of reaction to BCG vaccine	Unknown
F203	SCID2	975	Rhinorrhea + conjunctivitis	Unknown
F203	SCID2	1036	Rhinitis + cough	Unknown
F203	SCID2	1097	Rhinitis + cough	Unknown
F203	SCID2	1128	Acute gastroenteritis + rhinitis + productive cough	Unknown
F203	SCID2	1279	Respiratory congestion	Unknown
F203	SCID2	1220	Rhinorrhea with green sputum	Unknown
F203	SCID2	1248	Nasal congestion with fever	Unknown
F203	SCID2	1309	Cough and rhinorrhea	Unknown
F203	SCID2	1493	Chronic ENT congestion	Unknown
F203	SCID2	1859	Gastroenteritis + fever +cough +rhinitis	Unknown
F203	SCID2	1889	Gastroenteritis	Unknown
F203	SCID2	2010	Nasal congestion with fever	Unknown
F203	SCID2	2285	Gastroenteritis	Unknown
F203	SCID2	2316	Fever spike + rhinitis + nasal congestion	Unknown
F202	SCID2	-80	Bronchiolitis	Unknown
F202	SCID2	-80	K. pneumoniae urinary infection	Klebsiella pneumoniae
F202	SCID2	-80	CMV infection + en IgM	CMV
F202	SCID2	-71	Enterobacter cloacae urinary infection	Enterobacter cloacae
F202	SCID2	-71	Positive for CMV in the urine	CMV
F202	SCID2	-60	Primary EBV infection	EBV
F202	SCID2	-57	Klebsielle oxytoca pyelonephritis	Klebsiella oxytoca
F202	SCID2	-32	Enterobacter cloacae urinary infection	Enterobacter cloacae
F202	SCID2	-55	VRS bronchiolitis	VRS
F202	SCID2	20	Disseminated reaction following BCG vaccination on subcutaneous nodule
F202	SCID2	60	Pseudomonas aeroginosa infection on KT	Pseudomonas aeruginosa
F202	SCID2	75	Klebsielle pneumoniae urinary infection	Klebsiella pneumoniae
F202	SCID2	103	Rhinitis + increased reaction to BCG vaccine	Unknown
F202	SCID2	132	Bronchial congestion	Unknown
F202	SCID2	601	Diarrhea episodes	Unknown
F202	SCID2	631	Diarrhea episodes	Unknown
F202	SCID2	721	Chickenpox	Varicella Zoster
F107	SCID1	-259	Pleuropulmonary staphylococcal disease
F107	SCID1	-106	Pneumocystis pneumonia complicated with severe cardiomyopathy
F107	SCID1	-78	3 septic shocks (staph, candida)
F107	SCID1	897	3 episodes of nasopharyngitis
F107	SCID1	593	Varicella complicated with interstitial lung disease
F107	SCID1	836	Nasopharyngitis
F107	SCID1	927	Flu-like syndrome
F107	SCID1	1444	Warts on upper limbs and abdomen
F107	SCID1	2085	Infectious ostitis (bacteroides fragilis)
F107	SCID1	2085	E. coli
F107	SCID1	2085	Bacillus and pneumococcus
F107	SCID1	2174	Shingles on the left side of the chest
F107	SCID1	2174	E. coli
F107	SCID1	2245	Fever and loose cough
F107	SCID1	2246	Geotrichum sp in the saliva
F107	SCID1	2310	Fever
F107	SCID1	2313	Enterobacter cloacae
F107	SCID1	2315	proteus mirabilis in expectorations
F107	SCID1	2338	3 fever spikes
F107	SCID1	2370	Flu with expectorations
F107	SCID1	2375	Flu with streptococcus pneumonia infection of the bronchial system
F107	SCID1	2421	Fever in the context of aplasia
F107	SCID1	2597	Bronchitis
